# Supplementary material for: ICBcomb: a comprehensive expression database for immune checkpoint blockade combination therapy
Source: Brief Bioinform. 2023 Dec 12;25(1):bbad457. doi: 10.1093/bib/bbad457 (PMC10753530; doi:10.1093/bib/bbad457)
Supplement: Supplementary_Table_S1_bbad457 [file supplementary_table_s1_bbad457.xlsx]

## Sheet: Document
Study	AssayType	Organism	Disease	Anti Target	Compound	Sample Count	PMID	url
GSE148476	Bulk RNA-Seq	Homo sapiens	CLL	PD-1	Avadomide [0.5μM]	18	33024998	https://www.ncbi.nlm.nih.gov/geo/query/acc.cgi?acc=GSE148476
GSE148476	Bulk RNA-Seq	Homo sapiens	CLL	PD-L1	Avadomide [0.5μM]	20	33024998	https://www.ncbi.nlm.nih.gov/geo/query/acc.cgi?acc=GSE148476
E-MTAB-11058	Bulk RNA-Seq	Homo sapiens	UM	PD-1	Entinostat [1μM]	6	34753889	https://www.ebi.ac.uk/biostudies/arrayexpress/studies/E-MTAB-11058
E-MTAB-11058	Bulk RNA-Seq	Homo sapiens	UM	PD-1	Entinostat [1μM]	6	34753889	https://www.ebi.ac.uk/biostudies/arrayexpress/studies/E-MTAB-11058
E-MTAB-11058	Bulk RNA-Seq	Homo sapiens	UM	PD-1	Entinostat [1μM]	6	34753889	https://www.ebi.ac.uk/biostudies/arrayexpress/studies/E-MTAB-11058
E-MTAB-11058	Bulk RNA-Seq	Homo sapiens	UM	PD-1	JQ1 [1μM]	6	34753889	https://www.ebi.ac.uk/biostudies/arrayexpress/studies/E-MTAB-11058
GSE160401	Bulk RNA-Seq	Homo sapiens	Melanoma	PD-1	anti-ILT3 [1μg/mL]	26	33372059	https://www.ncbi.nlm.nih.gov/geo/query/acc.cgi?acc=GSE160401
GSE157893	Bulk RNA-Seq	Homo sapiens	HCC	PD-1	IL-15 [100pmol/L]	6	34376502	https://www.ncbi.nlm.nih.gov/geo/query/acc.cgi?acc=GSE157893
GSE141444	Bulk RNA-Seq	Homo sapiens	Lymphoma	PD-1	Ascorbic Acid [1.5 mol/L]	12	31911474	https://www.ncbi.nlm.nih.gov/geo/query/acc.cgi?acc=GSE141444
GSE158164	Bulk RNA-Seq	Homo sapiens	CRC	PD-1+CTLA-4	CXD101 [20mg]	5	33773029	https://www.ncbi.nlm.nih.gov/geo/query/acc.cgi?acc=GSE158164
GSE188481	Bulk RNA-Seq	Mus musculus	MESO	PD-L1+CTLA-4	Cisplatin [6mg/kg]	36	35634282	https://www.ncbi.nlm.nih.gov/geo/query/acc.cgi?acc=GSE188481
GSE188481	Bulk RNA-Seq	Mus musculus	MESO	PD-L1+CTLA-4	5-Fluorouracil [75mg/kg]	38	35634282	https://www.ncbi.nlm.nih.gov/geo/query/acc.cgi?acc=GSE188481
PRJNA477854	Bulk RNA-Seq	Mus musculus	CRC	PD-1	RXDX-106 (7 days)	46	-	https://www.ncbi.nlm.nih.gov/bioproject/PRJNA477854
PRJNA477854	Bulk RNA-Seq	Mus musculus	CRC	PD-1	RXDX-106 (4 days)	48	-	https://www.ncbi.nlm.nih.gov/bioproject/PRJNA477854
GSE160785	Bulk RNA-Seq	Mus musculus	CRC	PD-1	Celecoxib [30mg/kg]	196	34031121	https://www.ncbi.nlm.nih.gov/geo/query/acc.cgi?acc=GSE160785
GSE223110	Bulk RNA-Seq	Mus musculus	Melanoma	PD-1	α-KG [2mg/kg,10 days ]	16	36854755	https://www.ncbi.nlm.nih.gov/geo/query/acc.cgi?acc=GSE223110
GSE217162	Bulk RNA-Seq	Mus musculus	Melanoma	PD-1+CTLA-4	Domatinostat [20 mg/kg, 28 doses]	16	36920329	https://www.ncbi.nlm.nih.gov/geo/query/acc.cgi?acc=GSE217162
GSE152925	Bulk RNA-Seq	Mus musculus	Melanoma	PD-L1	Swainsonine [1mg/kg, 6 days]	12	32723834	https://www.ncbi.nlm.nih.gov/geo/query/acc.cgi?acc=GSE152925
GSE149737	Bulk RNA-Seq	Mus musculus	Melanoma	PD-1+CTLA-4	Rigosertib [300mg/kg]	6	34092233	https://www.ncbi.nlm.nih.gov/geo/query/acc.cgi?acc=GSE149737
GSE168990	Bulk RNA-Seq	Mus musculus	Melanoma	PD-1	IL-10-Fc [20mg, 6 days]	6	34031618	https://www.ncbi.nlm.nih.gov/geo/query/acc.cgi?acc=GSE168990
GSE160788	Bulk RNA-Seq	Mus musculus	Melanoma	PD-1	EPAT [3mg/ml, 14 doses]	156	34031121	https://www.ncbi.nlm.nih.gov/geo/query/acc.cgi?acc=GSE160788
GSE149825	Bulk RNA-Seq	Mus musculus	Melanoma	PD-1+CTLA-4	Birinapant [600μg/mouse, 3 times]	12	33589424	https://www.ncbi.nlm.nih.gov/geo/query/acc.cgi?acc=GSE149825
GSE90885	Bulk RNA-Seq	Mus musculus	Melanoma	PD-1	anti-Cd40	15	-	https://www.ncbi.nlm.nih.gov/geo/query/acc.cgi?acc=GSE90885
GSE173107	Bulk RNA-Seq	Mus musculus	Melanoma	PD-1	ACT plus TLR [LAK (2.5×10^6 cells in 200 µl of PBS) + CIK (2.5×10^6 cells in 200 µl of PBS) + Vγ9Vδ2-T (2.5×10^6 cells in 200 µl of PBS) + CTL (2.5×10^6 cells in 200 µl of PBS) + Poly I:C (1.25 mg/kg) + Gardiquimod (1.25 mg/kg)] ODN-2395 (5’-tcgtcgttttcggcgcgcgccg-3’ with phosphorothioate bonds, 1.25 mg/kg/BW)]	27	36223955	https://www.ncbi.nlm.nih.gov/geo/query/acc.cgi?acc=GSE173107
GSE173107	Bulk RNA-Seq	Mus musculus	Melanoma	PD-1	ACT plus TLR (without lymphodepletion) [clinical-grade cyclophosphamide (200 mg/kg) + clinical-grade fludarabine (40 mg/kg)]	22	36223955	https://www.ncbi.nlm.nih.gov/geo/query/acc.cgi?acc=GSE173107
GSE173107	Bulk RNA-Seq	Mus musculus	Melanoma	PD-1	TLR [Poly I:C (1.25 mg/kg) + Gardiquimod (1.25 mg/kg) + ODN-2395 (1.25 mg/kg)]	24	36223955	https://www.ncbi.nlm.nih.gov/geo/query/acc.cgi?acc=GSE173107
GSE173107	Bulk RNA-Seq	Mus musculus	Melanoma	PD-1	ACT [LAK (2.5×10^6 cells in 200 µl of PBS) + CIK (2.5×10^6 cells in 200 µl of PBS) + Vγ9Vδ2-T (2.5×10^6 cells in 200 µl of PBS) + CTL (2.5×10^6 cells in 200 µl of PBS)]	19	36223955	https://www.ncbi.nlm.nih.gov/geo/query/acc.cgi?acc=GSE173107
GSE206738	Bulk RNA-Seq	Mus musculus	LCMV Infection	PD-1	IL-2 [10 μg, twice daily for 2 weeks]	8	36171288	https://www.ncbi.nlm.nih.gov/geo/query/acc.cgi?acc=GSE206738
GSE206722	Bulk RNA-Seq	Mus musculus	LCMV Infection	PD-L1	IL-2 [10 μg, twice daily for 2 weeks]	22	36171288	https://www.ncbi.nlm.nih.gov/geo/query/acc.cgi?acc=GSE206722
GSE190264	Bulk RNA-Seq	Mus musculus	LC	PD-L1	Pemetrexed-Cisplatin+Trametinib [cisplatin (6mg/kg) + pemetrexed (100mg/kg) + Trametinib 1mg / kg, 8 days ]	12	35051357	https://www.ncbi.nlm.nih.gov/geo/query/acc.cgi?acc=GSE190264
GSE178177	Bulk RNA-Seq	Mus musculus	LC	PD-L1	SD70 [10μM]	6	35121645	https://www.ncbi.nlm.nih.gov/geo/query/acc.cgi?acc=GSE178177
GSE173107	Bulk RNA-Seq	Mus musculus	LC	PD-1	ACT plus TLR [LAK (2.5×10^6 cells in 200 µl of PBS) + CIK (2.5×10^6 cells in 200 µl of PBS) + Vγ9Vδ2-T (2.5×10^6 cells in 200 µl of PBS) + CTL (2.5×10^6 cells in 200 µl of PBS) + Poly I:C (1.25 mg/kg) + Gardiquimod (1.25 mg/kg)]	39	36223955	https://www.ncbi.nlm.nih.gov/geo/query/acc.cgi?acc=GSE173107
GSE173107	Bulk RNA-Seq	Mus musculus	LC	PD-1	ACT plus TLR (without lymphodepletion) [clinical-grade cyclophosphamide (200 mg/kg) + clinical-grade fludarabine (40 mg/kg)]	36	36223955	https://www.ncbi.nlm.nih.gov/geo/query/acc.cgi?acc=GSE173107
GSE173107	Bulk RNA-Seq	Mus musculus	LC	PD-1	TLR [Poly I:C (1.25 mg/kg) + Gardiquimod (1.25 mg/kg) + ODN-2395 (1.25 mg/kg)]	35	36223955	https://www.ncbi.nlm.nih.gov/geo/query/acc.cgi?acc=GSE173107
GSE114601	Bulk RNA-Seq	Mus musculus	NSCLC	PD-1	JQ1 [50mg/kg]	8	30087114	https://www.ncbi.nlm.nih.gov/geo/query/acc.cgi?acc=GSE114601
GSE126988	Bulk RNA-Seq	Mus musculus	NSCLC	PD-1	Crizotinib+Cisplatin [crizotinib(25mg/Kkg, i.p.50 mg Kg−1);Cisplatin(0.25 mg Kg−1)]	8	30940805	https://www.ncbi.nlm.nih.gov/geo/query/acc.cgi?acc=GSE126988
GSE173107	Bulk RNA-Seq	Mus musculus	NSCLC	PD-1	ACT plus TLR [LAK (2.5×10^6 cells in 200 µl of PBS) + CIK (2.5×10^6 cells in 200 µl of PBS) + Vγ9Vδ2-T (2.5×10^6 cells in 200 µl of PBS) + CTL (2.5×10^6 cells in 200 µl of PBS) + Poly I:C (1.25 mg/kg) + Gardiquimod (1.25 mg/kg), (inhalative)]	13	36223955	https://www.ncbi.nlm.nih.gov/geo/query/acc.cgi?acc=GSE173107
GSE173107	Bulk RNA-Seq	Mus musculus	NSCLC	PD-1	ACT plus TLR [LAK (2.5×10^6 cells in 200 µl of PBS) + CIK (2.5×10^6 cells in 200 µl of PBS) + Vγ9Vδ2-T (2.5×10^6 cells in 200 µl of PBS) + CTL (2.5×10^6 cells in 200 µl of PBS) + Poly I:C (1.25 mg/kg) + Gardiquimod (1.25 mg/kg), (subcutanous)]	11	36223955	https://www.ncbi.nlm.nih.gov/geo/query/acc.cgi?acc=GSE173107
GSE141684	Bulk RNA-Seq	Mus musculus	PDAC	PD-1	Trametinib+Palbociclib [trametinib (1mg/kg or 0.3 mg/kg) + palbociclibS (100 mg/kg), 4 days]	8	32234521	https://www.ncbi.nlm.nih.gov/geo/query/acc.cgi?acc=GSE141684
GSE101336	Bulk RNA-Seq	Mus musculus	PDAC	PD-1	Decitabine [1μg/g, 3 doses]	6	32816859	https://www.ncbi.nlm.nih.gov/geo/query/acc.cgi?acc=GSE101336
GSE101336	Bulk RNA-Seq	Mus musculus	PDAC	PD-1	Decitabine [1μg/g, 3 doses]	9	32816859	https://www.ncbi.nlm.nih.gov/geo/query/acc.cgi?acc=GSE101336
GSE101336	Bulk RNA-Seq	Mus musculus	PDAC	PD-1	Decitabine [1μg/g, 5 doses]	16	32816859	https://www.ncbi.nlm.nih.gov/geo/query/acc.cgi?acc=GSE101336
GSE207911	Bulk RNA-Seq	Mus musculus	PDAC	PD-1+Tim3	TMAO [80mg/kg, 12 doses]	8	36083892	https://www.ncbi.nlm.nih.gov/geo/query/acc.cgi?acc=GSE207911
GSE207911	Bulk RNA-Seq	Mus musculus	PDAC	PD-1+Tim3	TMAO [80mg/kg, 13 doses]	9	36083892	https://www.ncbi.nlm.nih.gov/geo/query/acc.cgi?acc=GSE207911
GSE146784	Bulk RNA-Seq	Mus musculus	CRC	PD-1	D18 [25μg/mouse]	6	32908002	https://www.ncbi.nlm.nih.gov/geo/query/acc.cgi?acc=GSE146784
GSE146784	Bulk RNA-Seq	Mus musculus	CRC	PD-1	D18 [26μg/mouse]	6	32908002	https://www.ncbi.nlm.nih.gov/geo/query/acc.cgi?acc=GSE146784
GSE146784	Bulk RNA-Seq	Mus musculus	CRC	PD-1	D18 [27μg/mouse]	6	32908002	https://www.ncbi.nlm.nih.gov/geo/query/acc.cgi?acc=GSE146784
GSE214622	Bulk RNA-Seq	Mus musculus	CRC	PD-L1	a sulfur acid-restrictied diet (SARD)	12	36525473	https://www.ncbi.nlm.nih.gov/geo/query/acc.cgi?acc=GSE214622
GSE158164	Bulk RNA-Seq	Mus musculus	CRC	PD-1+CTLA-4	CXD101 [50 mg/kg, 5 days]	7	33773029	https://www.ncbi.nlm.nih.gov/geo/query/acc.cgi?acc=GSE158164
GSE158164	Bulk RNA-Seq	Mus musculus	CRC	PD-1+CTLA-4	CXD101 [50 mg/kg, 6 days]	6	33773029	https://www.ncbi.nlm.nih.gov/geo/query/acc.cgi?acc=GSE158164
GSE149903	Bulk RNA-Seq	Mus musculus	MC38 Tumor	PD-1	LGG [2×10^9CFU, orally twice 1 week]	12	33685966	https://www.ncbi.nlm.nih.gov/geo/query/acc.cgi?acc=GSE149903
GSE149903	Bulk RNA-Seq	Mus musculus	MC38 Tumor	PD-1	LGG [2×10^9CFU, orally twice 2 week]	12	33685966	https://www.ncbi.nlm.nih.gov/geo/query/acc.cgi?acc=GSE149903
GSE189469	Bulk RNA-Seq	Mus musculus	MC38 Tumor	PD-1	PB-020 [50mg/kg]	12	36497233	https://www.ncbi.nlm.nih.gov/geo/query/acc.cgi?acc=GSE189469
GSE162935	Bulk RNA-Seq	Mus musculus	OV	PD-L1+CTLA-4	PARPi plus anti-VEGF [PARPi (40mg/kg), αVEGFA mAb (20μg)]	14	34289354	https://www.ncbi.nlm.nih.gov/geo/query/acc.cgi?acc=GSE162935
GSE162935	Bulk RNA-Seq	Mus musculus	OV	PD-L1+CTLA-4	PARPi [40mg/kg]	12	34289354	https://www.ncbi.nlm.nih.gov/geo/query/acc.cgi?acc=GSE162935
GSE160071	Bulk RNA-Seq	Mus musculus	TNBC	PD-1	ENMD [100mg/kg, 6 doses]	6	33523948	https://www.ncbi.nlm.nih.gov/geo/query/acc.cgi?acc=GSE160071
GSE160071	Bulk RNA-Seq	Mus musculus	TNBC	PD-1	TAK [30 mg/kg, 6 doses]	6	33523948	https://www.ncbi.nlm.nih.gov/geo/query/acc.cgi?acc=GSE160071
GSE160071	Bulk RNA-Seq	Mus musculus	TNBC	PD-1	ENMD [100mg / kg, 6 doses]	8	33523948	https://www.ncbi.nlm.nih.gov/geo/query/acc.cgi?acc=GSE160071
GSE160071	Bulk RNA-Seq	Mus musculus	TNBC	PD-1	TAK [30 mg/kg, 6 doses]	8	33523948	https://www.ncbi.nlm.nih.gov/geo/query/acc.cgi?acc=GSE160071
GSE186885	Bulk RNA-Seq	Mus musculus	TNBC	PD-1	DSF	12	-	https://www.ncbi.nlm.nih.gov/geo/query/acc.cgi?acc=GSE186885
GSE218603	Bulk RNA-Seq	Mus musculus	mCRC	PD-1	Dasatinib	5	-	https://www.ncbi.nlm.nih.gov/geo/query/acc.cgi?acc=GSE218603
GSE210895	Bulk RNA-Seq	Mus musculus	mCRC	PD-1+CTLA-4	Cisplatin [5mg / kg]	11	36525971	https://www.ncbi.nlm.nih.gov/geo/query/acc.cgi?acc=GSE210895
GSE149479	Bulk RNA-Seq	Mus musculus	BC	PD-1	Doxorubicin [5mg/kg, once a week for 5 weeks]	12	33014872	https://www.ncbi.nlm.nih.gov/geo/query/acc.cgi?acc=GSE149479
GSE202153	Bulk RNA-Seq	Mus musculus	BLCA	PD-1	PIIO-1 [200 µg, every 3 days, six doses]	10	36096533	https://www.ncbi.nlm.nih.gov/geo/query/acc.cgi?acc=GSE202153
GSE130324	Bulk RNA-Seq	Mus musculus	GBM	PD-1	Aflibercept [25 mg/kg, 2×/week, 7 weeks]	9	31597643	https://www.ncbi.nlm.nih.gov/geo/query/acc.cgi?acc=GSE130324
GSE146027	Bulk RNA-Seq	Mus musculus	GC	PD-1	anti-IL-17 [ 200 µg/mouse, on days 0, 3, 6 and 9 ]	16	35008270	https://www.ncbi.nlm.nih.gov/geo/query/acc.cgi?acc=GSE146027
GSE148947	Bulk RNA-Seq	Mus musculus	HCC	PD-1	Regorafenib [5mg/kg, 5 days]	12	33753566	https://www.ncbi.nlm.nih.gov/geo/query/acc.cgi?acc=GSE148947
GSE222450	Bulk RNA-Seq	Mus musculus	HNSCC	PD-L1	SN-38 [50μg/kg, 8 days]	12	36641765	https://www.ncbi.nlm.nih.gov/geo/query/acc.cgi?acc=GSE222450
GSE120163	Bulk RNA-Seq	Mus musculus	HT	PD-L1	poly-IC	12	-	https://www.ncbi.nlm.nih.gov/geo/query/acc.cgi?acc=GSE120163
GSE117712	Bulk RNA-Seq	Mus musculus	LC	CTLA-4	BMS-595 [60mg/kg, 21 days]	10	30139814	https://www.ncbi.nlm.nih.gov/geo/query/acc.cgi?acc=GSE117712
GSE94133	Bulk RNA-Seq	Mus musculus	Lymphoma	PD-1	JQ1 [50mg/kg, 28 days]	8	28249162	https://www.ncbi.nlm.nih.gov/geo/query/acc.cgi?acc=GSE94133
GSE137636	Bulk RNA-Seq	Mus musculus	SCLC	PD-1	YKL-5-124 [10mg/kg, 5 days/week]	8	31883968	https://www.ncbi.nlm.nih.gov/geo/query/acc.cgi?acc=GSE137636
GSE190264	Bulk RNA-Seq	Mus musculus	LC	PD-L1	Pemetrexed-Cisplatin [Pemetrexed (100mg/kg) + Cisplatin (6mg/kg)]	12	35051357	https://www.ncbi.nlm.nih.gov/geo/query/acc.cgi?acc=GSE190264
GSE186195	Bulk RNA-Seq	Mus musculus	AB1-HA Tumor	PD-L1+CTLA-4	Tretinoin [10mg/kg, 5 days]	39	35402250	https://www.ncbi.nlm.nih.gov/geo/query/acc.cgi?acc=GSE186195
GSE224656	Bulk RNA-Seq	Mus musculus	MPNSTs	PD-1	Palbociclib plus Mirdametinib	12	37410426	https://www.ncbi.nlm.nih.gov/geo/query/acc.cgi?acc=GSE224656
GSE224020	Bulk RNA-Seq	Mus musculus	NB	PD-1	R788 (fostamatinib) [50mg/kg]	6	37350973	https://www.ncbi.nlm.nih.gov/geo/query/acc.cgi?acc=GSE224020
